# Supplementary material for: An insight into the roles of ubiquitin-specific proteases in plants: development and growth, morphogenesis, and stress response
Source: Front Plant Sci. 2024 Jun 27;15:1396634. doi: 10.3389/fpls.2024.1396634 (PMC11236618; doi:10.3389/fpls.2024.1396634)
Supplement: Supplementary file 1 [file Table_4.xlsx]

## Sheet: Table S1. The accession number 
Table S1. The accession number of DUB gene family in Arabidopsis thaliana
UBP		OTU		UCH		JAMM		ZUFSP	MJD	MINDY
AtUBP1	AT2G32780	AtOTU1	AT1G28120	AtUCH1	AT5G16310	RPN11	AT5G23540	At5g24680	At2g29640	At4g11860
AtUBP2	AT1G04860	AtOTU2	AT1G50670	AtUCH2	AT1G65650	BRCC36A	AT1G80210	At3g48380	At3g54130	At4g22960
AtUBP3	AT4G39910	AtOTU3	AT2G38025	AtUCH3	AT4G17510	BRCC36B	AT3G06820			At1g43690
AtUBP4	AT2G22310	AtOTU4	AT3G57810			AMSH1	AT1G48790
AtUBP5	AT2G40930	AtOTU5	AT3G62940			AMSH2	AT1G10600
AtUBP6	AT1G51710	AtOTU6	AT2G27350			AMSH3	AT4G16144
AtUBP7	AT3G21280	AtOTU7	AT5G67170			CSN5A	AT1G22920
AtUBP8	AT5G22030	AtOTU8	AT5G13100			CSN5B	AT1G71230
AtUBP9	AT4G10570	AtOTU9	AT5G04250
AtUBP10	AT4G10590	AtOTU10	AT5G03330
AtUBP11	AT1G32850	AtOTU11	AT3G22260
AtUBP12	AT5G06600	AtOTU12	AT3G02070
AtUBP13	AT3G11910
AtUBP14	AT3G20630
AtUBP15	AT1G17110
AtUBP16	AT4G24560
AtUBP17	AT5G65450
AtUBP18	AT4G31670
AtUBP19	AT2G24640
AtUBP20	AT4G17895
AtUBP21	AT5G46740
AtUBP22	AT5G10790
AtUBP23	AT5G57990
AtUBP24	AT4G30890
AtUBP25	AT3G14400
AtUBP26	AT3G49600
AtUBP27	AT4G39370

## Sheet: Table S2. The accession number 
Table S2. The accession number of UBP gene family in five species
Oryza sativa	Arabidopsis thaliana	Selaginella moellendorffii	Physcomitrium patens	Populus trichocarpa
Os12g0489100	AT2G32780	SMO201G0120	PP3c11_18780	Potri.017G055600
Os08g0528100	AT1G04860	SMO198G0103	pp3c7_7420	Potri.001G315600
Os08g0528000	AT4G39910	SMO337G0032	pp3c15_15710	Potri.007G093600
Os01g0177200	AT2G22310	SMO367G0705	pp3c16_5610	Potri.005G074900
Os01g0550100	AT2G40930	SMO347G0465	pp3c19_17130	Potri.016G031900
Os01g0771400	AT1G51710	SMO307G0086	pp3c7_7460	Potri.006G033800
Os02g0244300	AT3G21280	SMO358G0134	pp3c3_10660	Potri.003G033700
Os02g0573400	AT5G22030	SMO203G0074	pp3c3_10590	Potri.001G197400
Os02g0693400	AT4G10570	SMO203G0253	pp3c13_10110	Potri.016G067400
Os02g0795000	AT4G10590	SMO358G0288	pp3c16_4180	Potri.006G201100
Os05g0508700	AT1G32850	SMO119G0183	pp3c5_25690	Potri.001G214800
Os03g0190800	AT5G06600	SMO119G0162	pp3c6_5860	Potri.001G449000
Os03g0192800	AT3G11910	SMO244G0088	pp3c7_3920	Potri.011G152500
Os04g0452400	AT3G20630	SMO340G0295	pp3c11_21920	Potri.006G198300
Os04g0647300	AT1G17110	SMO351G0076	pp3c7_13690	Potri.016G064100
Os05g0510300	AT4G24560	SMO137G0088	pp3c13_23560	Potri.008G012600
Os06g0184300	AT5G65450	SMO144G0169	pp3c7_9250	Potri.010G245100
Os06g0654000	AT4G31670	SMO364G0888	pp3c18_18540	Potri.011G125800
Os07g0160000	AT2G24640		pp3c18_14990	Potri.001G408800
Os07g0163800	AT4G17895		pp3c22_11200	Potri.001G378900
Os07g0661300	AT5G46740		pp3c23_3860	Potri.011G095200
Os08g0478500	AT5G10790		pp3c24_6160	Potri.002G104800
Os08g0527100	AT5G57990		pp3c19_20640	Potri.005G156900
Os08g0527300	AT4G30890			Potri.018G009500
Os08g0527400	AT3G14400			Potri.018G011200
Os08g0527600	AT3G49600			Potri.006G270600
Os08g0527800	AT4G39370			Potri.003G092400
Os08g0527900				Potri.001G142000
Os09g0407900				Potri.018G123200
Os09g0464400				Potri.006G266100
Os09g0505100				Potri.018G017000
Os10g0160000				Potri.006G185200
Os11g0473200				Potri.018G107500
Os11g0573000				Potri.003G202800
Os11g0619500				Potri.011G112800
Os01g0775300				Potri.001G394600
Os03g0424200				Potri.005G179500
Os10g0478450				Potri.002G081600
Os08g0226400				Potri.007G077100
Os02g0504500				Potri.006G010100
				Potri.016G014000
				Potri.015G066500
				Potri.012G071900
				Potri.017G089250

## Sheet: Table 3. Prediction for the int
Table S3. Prediction for the interacting proteins of UBPs.
UBPs	Predictive interacting proteins on the BioGRID4.4 website: https://thebiogrid.org/.
UBP1	UBA1, UBA2
UBP5	AT2G21830, GRF8
UBP6	AT1G66530, AT3G02630, AT5G16240, AT5G27470, BIN2, EMB1027, MC9, NDL1, SSI2, UBQ3, CAM2
UBP7	AT1G66530 AT3G02630 AT5G16240 AT5G27470 EMB1027 SSI2
UBP12	BIN2, BZR1, RAPTOR1, RAD23A, TIFY8, UBQ3
UBP13	BIN2, BZR1, RAD23A, UBQ3
UBP14	AT4G04950, AT4G32580, AT5G22480, AT5G37340, PCNA1, PCNA2, SAE2, UBA2, UBA1, UBQ3
UBP15	UBQ1, UBQ3, UBQ10
UBP16	SHM1, SHM4, AT5G66110, UBQ1
UBP18	AT1G73660
UBP20	RING
UBP24	ABI4
UBP25	TTL3
UBP27	UBQ14
